# Supplementary material for: Murine leukemia virus (MLV) P50 protein induces cell transformation via transcriptional regulatory function
Source: Retrovirology. 2023 Sep 12;20:16. doi: 10.1186/s12977-023-00631-w (PMC10496198; doi:10.1186/s12977-023-00631-w)
Supplement: Supplementary file 1 — Additional file 1: Table S1. Cellular RNAs up-regulated by the P50 MLV protein. [file 12977_2023_631_MOESM1_ESM.xlsx]

## Sheet: Feuille 1
TABLE S1
Transcript ID	Gene ID	description
ENSMUST00000000128	ENSMUSG00000000126	wingless-type MMTV integration site family, member 9A [Source:MGI Symbol;Acc:MGI:2446084]
ENSMUST00000002908	ENSMUSG00000002831	perilipin 4 [Source:MGI Symbol;Acc:MGI:1929709]
ENSMUST00000017451	ENSMUSG00000017307	acyl-CoA thioesterase 8 [Source:MGI Symbol;Acc:MGI:2158201]
ENSMUST00000022519	ENSMUSG00000021950	annexin A8 [Source:MGI Symbol;Acc:MGI:1201374]
ENSMUST00000022727	ENSMUSG00000022130	TDP-glucose 4,6-dehydratase [Source:MGI Symbol;Acc:MGI:1923605]
ENSMUST00000022728	ENSMUSG00000022131	G protein-coupled receptor 180 [Source:MGI Symbol;Acc:MGI:1930949]
ENSMUST00000022734	ENSMUSG00000022136	DnaJ heat shock protein family (Hsp40) member C3 [Source:MGI Symbol;Acc:MGI:107373]
ENSMUST00000025746	ENSMUSG00000024826	double PHD fingers 2 [Source:MGI Symbol;Acc:MGI:109529]
ENSMUST00000026129	ENSMUSG00000025137	phosphate cytidylyltransferase 2, ethanolamine [Source:MGI Symbol;Acc:MGI:1915921]
ENSMUST00000026381	ENSMUSG00000025330	peptidyl arginine deiminase, type IV [Source:MGI Symbol;Acc:MGI:1338898]
ENSMUST00000026577	ENSMUSG00000025504	EPS8-like 2 [Source:MGI Symbol;Acc:MGI:2138828]
ENSMUST00000031287	ENSMUSG00000029344	protein-tyrosine sulfotransferase 2 [Source:MGI Symbol;Acc:MGI:1309516]
ENSMUST00000036019	ENSMUSG00000034687	Fraser extracellular matrix complex subunit 1 [Source:MGI Symbol;Acc:MGI:2385368]
ENSMUST00000043087	ENSMUSG00000035845	asparagine-linked glycosylation 12 (alpha-1,6-mannosyltransferase) [Source:MGI Symbol;Acc:MGI:2385025]
ENSMUST00000044985	NA	NA
ENSMUST00000047208	ENSMUSG00000042156	DAZ interacting protein 1 [Source:MGI Symbol;Acc:MGI:1914311]
ENSMUST00000049343	ENSMUSG00000038644	polymerase (DNA directed), delta 1, catalytic subunit [Source:MGI Symbol;Acc:MGI:97741]
ENSMUST00000050872	ENSMUSG00000008575	nuclear factor I/B [Source:MGI Symbol;Acc:MGI:103188]
ENSMUST00000051995	ENSMUSG00000031805	Janus kinase 3 [Source:MGI Symbol;Acc:MGI:99928]
ENSMUST00000059115	ENSMUSG00000045636	mitochondrial tumor suppressor 1 [Source:MGI Symbol;Acc:MGI:2142572]
ENSMUST00000062010	ENSMUSG00000047686	retrotransposon Gag like 3 [Source:MGI Symbol;Acc:MGI:2685221]
ENSMUST00000062117	ENSMUSG00000051615	RAS related protein 2a [Source:MGI Symbol;Acc:MGI:97855]
ENSMUST00000064297	ENSMUSG00000036391	Sec24 related gene family, member A (S. cerevisiae) [Source:MGI Symbol;Acc:MGI:1924621]
ENSMUST00000072873	ENSMUSG00000020827	misshapen-like kinase 1 (zebrafish) [Source:MGI Symbol;Acc:MGI:1355329]
ENSMUST00000087226	ENSMUSG00000026179	paroxysmal nonkinesiogenic dyskinesia [Source:MGI Symbol;Acc:MGI:1930773]
ENSMUST00000088419	ENSMUSG00000022139	muscleblind like splicing factor 2 [Source:MGI Symbol;Acc:MGI:2145597]
ENSMUST00000101615	ENSMUSG00000034274	THO complex 5 [Source:MGI Symbol;Acc:MGI:1351333]
ENSMUST00000102735	ENSMUSG00000026904	solute carrier family 4, sodium bicarbonate cotransporter-like, member 10 [Source:MGI Symbol;Acc:MGI:2150150]
ENSMUST00000105854	ENSMUSG00000037139	myomesin family, member 3 [Source:MGI Symbol;Acc:MGI:2685280]
ENSMUST00000107586	ENSMUSG00000038437	myeloid/lymphoid or mixed-lineage leukemia; translocated to, 6 [Source:MGI Symbol;Acc:MGI:1935145]
ENSMUST00000109772	ENSMUSG00000027478	DNA methyltransferase 3B [Source:MGI Symbol;Acc:MGI:1261819]
ENSMUST00000109851	ENSMUSG00000037940	inositol polyphosphate-4-phosphatase, type II [Source:MGI Symbol;Acc:MGI:2158925]
ENSMUST00000110297	ENSMUSG00000022307	oxidation resistance 1 [Source:MGI Symbol;Acc:MGI:2179326]
ENSMUST00000110920	ENSMUSG00000037624	potassium channel, subfamily K, member 2 [Source:MGI Symbol;Acc:MGI:109366]
ENSMUST00000111125	ENSMUSG00000027177	homeodomain interacting protein kinase 3 [Source:MGI Symbol;Acc:MGI:1314882]
ENSMUST00000111261	ENSMUSG00000060261	general transcription factor II I [Source:MGI Symbol;Acc:MGI:1202722]
ENSMUST00000112428	ENSMUSG00000038346	zinc finger protein 384 [Source:MGI Symbol;Acc:MGI:2443203]
ENSMUST00000113705	ENSMUSG00000032366	tropomyosin 1, alpha [Source:MGI Symbol;Acc:MGI:98809]
ENSMUST00000114005	ENSMUSG00000015488	calcium channel flower domain containing 1 [Source:MGI Symbol;Acc:MGI:1924317]
ENSMUST00000115006	ENSMUSG00000046806	cell cycle regulator of NHEJ [Source:MGI Symbol;Acc:MGI:1925662]
ENSMUST00000120488	ENSMUSG00000022750	kelch-like 22 [Source:MGI Symbol;Acc:MGI:1337995]
ENSMUST00000121586	ENSMUSG00000041975	methyltransferase like 8 [Source:MGI Symbol;Acc:MGI:2385142]
ENSMUST00000122845	ENSMUSG00000026553	coatomer protein complex subunit alpha [Source:MGI Symbol;Acc:MGI:1334462]
ENSMUST00000126305	ENSMUSG00000041343	ankyrin repeat domain 42 [Source:MGI Symbol;Acc:MGI:1921095]
ENSMUST00000129293	ENSMUSG00000053819	calcium/calmodulin-dependent protein kinase II, delta [Source:MGI Symbol;Acc:MGI:1341265]
ENSMUST00000132555	ENSMUSG00000004455	protein phosphatase 1 catalytic subunit gamma [Source:MGI Symbol;Acc:MGI:104872]
ENSMUST00000132555	ENSMUSG00000004455	protein phosphatase 1 catalytic subunit gamma [Source:MGI Symbol;Acc:MGI:104872]
ENSMUST00000132862	ENSMUSG00000078762	HAUS augmin-like complex, subunit 5 [Source:MGI Symbol;Acc:MGI:1919159]
ENSMUST00000134140	ENSMUSG00000089726	Mir17 host gene (non-protein coding) [Source:MGI Symbol;Acc:MGI:1923207]
ENSMUST00000135770	ENSMUSG00000000751	replication protein A1 [Source:MGI Symbol;Acc:MGI:1915525]
ENSMUST00000138532	ENSMUSG00000024807	synovial apoptosis inhibitor 1, synoviolin [Source:MGI Symbol;Acc:MGI:1921376]
ENSMUST00000139307	ENSMUSG00000028959	Fas-activated serine/threonine kinase [Source:MGI Symbol;Acc:MGI:1913837]
ENSMUST00000139685	ENSMUSG00000028936	ribosomal protein L22 [Source:MGI Symbol;Acc:MGI:99262]
ENSMUST00000140229	ENSMUSG00000035629	RUN domain and cysteine-rich domain containing, Beclin 1-interacting protein [Source:MGI Symbol;Acc:MGI:1915160]
ENSMUST00000145330	ENSMUSG00000070284	GDP-mannose pyrophosphorylase B [Source:MGI Symbol;Acc:MGI:2660880]
ENSMUST00000146574	ENSMUSG00000030802	branched chain ketoacid dehydrogenase kinase [Source:MGI Symbol;Acc:MGI:1276121]
ENSMUST00000150900	ENSMUSG00000031410	nuclear RNA export factor 7 [Source:MGI Symbol;Acc:MGI:2159343]
ENSMUST00000151346	ENSMUSG00000028649	microtubule-actin crosslinking factor 1 [Source:MGI Symbol;Acc:MGI:108559]
ENSMUST00000152210	ENSMUSG00000014353	transmembrane protein 87B [Source:MGI Symbol;Acc:MGI:1919727]
ENSMUST00000153160	ENSMUSG00000026657	FERM domain containing 4A [Source:MGI Symbol;Acc:MGI:1919850]
ENSMUST00000155729	ENSMUSG00000025504	EPS8-like 2 [Source:MGI Symbol;Acc:MGI:2138828]
ENSMUST00000156203	ENSMUSG00000042104	UDP-glucose glycoprotein glucosyltransferase 2 [Source:MGI Symbol;Acc:MGI:1913685]
ENSMUST00000156857	ENSMUSG00000026812	TSC complex subunit 1 [Source:MGI Symbol;Acc:MGI:1929183]
ENSMUST00000160961	ENSMUSG00000036636	chloride channel, voltage-sensitive 7 [Source:MGI Symbol;Acc:MGI:1347048]
ENSMUST00000161659	ENSMUSG00000027822	solute carrier family 33 (acetyl-CoA transporter), member 1 [Source:MGI Symbol;Acc:MGI:1332247]
ENSMUST00000162177	ENSMUSG00000006289	O-sialoglycoprotein endopeptidase [Source:MGI Symbol;Acc:MGI:1913496]
ENSMUST00000173196	ENSMUSG00000024319	VPS52 GARP complex subunit [Source:MGI Symbol;Acc:MGI:1330304]
ENSMUST00000180840	ENSMUSG00000036112	methionine aminopeptidase 2 [Source:MGI Symbol;Acc:MGI:1929701]
ENSMUST00000183654	ENSMUSG00000021023	protein only RNase P catalytic subunit [Source:MGI Symbol;Acc:MGI:1913382]
ENSMUST00000185662	ENSMUSG00000097418	Mir155 host gene (non-protein coding) [Source:MGI Symbol;Acc:MGI:5477161]
ENSMUST00000191201	ENSMUSG00000026029	caspase 8 [Source:MGI Symbol;Acc:MGI:1261423]
ENSMUST00000195615	ENSMUSG00000039461	T cell leukemia translocation altered gene [Source:MGI Symbol;Acc:MGI:1918829]
ENSMUST00000198677	ENSMUSG00000105353	predicted gene 42428 [Source:MGI Symbol;Acc:MGI:5662565]
ENSMUST00000199958	ENSMUSG00000105703	predicted gene 43305 [Source:MGI Symbol;Acc:MGI:5663442]
ENSMUST00000200473	ENSMUSG00000105263	predicted gene 42427 [Source:MGI Symbol;Acc:MGI:5662564]
ENSMUST00000201198	ENSMUSG00000039156	stromal interaction molecule 2 [Source:MGI Symbol;Acc:MGI:2151156]
ENSMUST00000206547	ENSMUSG00000068962	zinc finger protein 114 [Source:MGI Symbol;Acc:MGI:3037815]
ENSMUST00000208605	ENSMUSG00000055407	microtubule-associated protein 6 [Source:MGI Symbol;Acc:MGI:1201690]
ENSMUST00000210240	ENSMUSG00000025464	polyamine oxidase (exo-N4-amino) [Source:MGI Symbol;Acc:MGI:1916983]
ENSMUST00000211666	ENSMUSG00000003868	RuvB-like protein 2 [Source:MGI Symbol;Acc:MGI:1342299]
ENSMUST00000212411	ENSMUSG00000110537	predicted gene 4316 [Source:MGI Symbol;Acc:MGI:3782497]
ENSMUST00000212963	ENSMUSG00000031903	phospholipase A2, group XV [Source:MGI Symbol;Acc:MGI:2178076]
ENSMUST00000213811	ENSMUSG00000111202	predicted gene, 48275 [Source:MGI Symbol;Acc:MGI:6097702]
ENSMUST00000215196	ENSMUSG00000110720	predicted gene, 46223 [Source:MGI Symbol;Acc:MGI:5825860]
ENSMUST00000215718	ENSMUSG00000034115	sodium channel, voltage-gated, type XI, alpha [Source:MGI Symbol;Acc:MGI:1345149]
ENSMUST00000216959	ENSMUSG00000111083	predicted gene, 48274 [Source:MGI Symbol;Acc:MGI:6097700]
ENSMUST00000218280	ENSMUSG00000020087	trypsin domain containing 1 [Source:MGI Symbol;Acc:MGI:1919017]
ENSMUST00000218315	ENSMUSG00000005682	PAN2 poly(A) specific ribonuclease subunit [Source:MGI Symbol;Acc:MGI:1918984]
ENSMUST00000219801	ENSMUSG00000005682	PAN2 poly(A) specific ribonuclease subunit [Source:MGI Symbol;Acc:MGI:1918984]
ENSMUST00000222160	ENSMUSG00000021368	TBC1 domain family, member 7 [Source:MGI Symbol;Acc:MGI:1914296]
ENSMUST00000223120	ENSMUSG00000021591	glutaredoxin [Source:MGI Symbol;Acc:MGI:2135625]
ENSMUST00000225138	ENSMUSG00000035958	tyrosyl-DNA phosphodiesterase 2 [Source:MGI Symbol;Acc:MGI:1860486]
