# Supplementary material for: Murine leukemia virus (MLV) P50 protein induces cell transformation via transcriptional regulatory function
Source: Retrovirology. 2023 Sep 12;20:16. doi: 10.1186/s12977-023-00631-w (PMC10496198; doi:10.1186/s12977-023-00631-w)
Supplement: Supplementary file 2 — Additional file 2: Table S2. Cellular RNAs down-regulated by the P50 MLV protein. [file 12977_2023_631_MOESM2_ESM.xlsx]

## Sheet: Feuille 1
TABLE S2
ensembl_transcript_id	ensembl_gene_id	description
ENSMUST00000016639	ENSMUSG00000016495	plasminogen receptor, C-terminal lysine transmembrane protein [Source:MGI Symbol;Acc:MGI:1915009]
ENSMUST00000022918	ENSMUSG00000022307	oxidation resistance 1 [Source:MGI Symbol;Acc:MGI:2179326]
ENSMUST00000026700	ENSMUSG00000025610	Map3k7 C-terminal like [Source:MGI Symbol;Acc:MGI:2446584]
ENSMUST00000027066	ENSMUSG00000025932	EYA transcriptional coactivator and phosphatase 1 [Source:MGI Symbol;Acc:MGI:109344]
ENSMUST00000033280	ENSMUSG00000030982	VPS35 endosomal protein sorting factor like [Source:MGI Symbol;Acc:MGI:1918767]
ENSMUST00000037362	ENSMUSG00000036282	N(alpha)-acetyltransferase 30, NatC catalytic subunit [Source:MGI Symbol;Acc:MGI:1922259]
ENSMUST00000042477	ENSMUSG00000078656	vacuolar protein sorting 25 [Source:MGI Symbol;Acc:MGI:106354]
ENSMUST00000057209	ENSMUSG00000042216	small G protein signaling modulator 1 [Source:MGI Symbol;Acc:MGI:107320]
ENSMUST00000067757	ENSMUSG00000027695	phospholipase D1 [Source:MGI Symbol;Acc:MGI:109585]
ENSMUST00000079451	ENSMUSG00000037624	potassium channel, subfamily K, member 2 [Source:MGI Symbol;Acc:MGI:109366]
ENSMUST00000085840	ENSMUSG00000090100	tau tubulin kinase 2 [Source:MGI Symbol;Acc:MGI:2155779]
ENSMUST00000090597	ENSMUSG00000020564	ataxin 7-like 1 [Source:MGI Symbol;Acc:MGI:3584458]
ENSMUST00000092840	ENSMUSG00000069793	schlafen 9 [Source:MGI Symbol;Acc:MGI:2445121]
ENSMUST00000099466	ENSMUSG00000025006	sorbin and SH3 domain containing 1 [Source:MGI Symbol;Acc:MGI:700014]
ENSMUST00000102870	ENSMUSG00000020290	exportin 1 [Source:MGI Symbol;Acc:MGI:2144013]
ENSMUST00000106345	ENSMUSG00000028643	small vasohibin binding protein [Source:MGI Symbol;Acc:MGI:1916466]
ENSMUST00000107563	ENSMUSG00000038352	ADP-ribosylation factor-like 5C [Source:MGI Symbol;Acc:MGI:3028577]
ENSMUST00000108334	ENSMUSG00000028207	aspartate-beta-hydroxylase [Source:MGI Symbol;Acc:MGI:1914186]
ENSMUST00000108528	ENSMUSG00000033847	phospholipase A2, group IVC (cytosolic, calcium-independent) [Source:MGI Symbol;Acc:MGI:1196403]
ENSMUST00000109966	ENSMUSG00000034429	zinc finger protein 707 [Source:MGI Symbol;Acc:MGI:1916270]
ENSMUST00000111194	ENSMUSG00000005087	CD44 antigen [Source:MGI Symbol;Acc:MGI:88338]
ENSMUST00000113542	ENSMUSG00000062110	Sec1 family domain containing 2 [Source:MGI Symbol;Acc:MGI:2443446]
ENSMUST00000113959	ENSMUSG00000035395	DDB1 and CUL4 associated factor 8 like [Source:MGI Symbol;Acc:MGI:101758]
ENSMUST00000114033	ENSMUSG00000013787	euchromatic histone lysine N-methyltransferase 2 [Source:MGI Symbol;Acc:MGI:2148922]
ENSMUST00000114072	ENSMUSG00000056737	capping protein (actin filament), gelsolin-like [Source:MGI Symbol;Acc:MGI:1098259]
ENSMUST00000115811	ENSMUSG00000033628	phosphatidylinositol 3-kinase catalytic subunit type 3 [Source:MGI Symbol;Acc:MGI:2445019]
ENSMUST00000118835	ENSMUSG00000045636	mitochondrial tumor suppressor 1 [Source:MGI Symbol;Acc:MGI:2142572]
ENSMUST00000119781	ENSMUSG00000060538	transmembrane protein 219 [Source:MGI Symbol;Acc:MGI:1915992]
ENSMUST00000123914	ENSMUSG00000074259	GRAM domain containing 2 [Source:MGI Symbol;Acc:MGI:3528937]
ENSMUST00000125276	ENSMUSG00000049922	solute carrier family 35, member C1 [Source:MGI Symbol;Acc:MGI:2443301]
ENSMUST00000127332	ENSMUSG00000059939	RIKEN cDNA 9430015G10 gene [Source:MGI Symbol;Acc:MGI:2444364]
ENSMUST00000135846	ENSMUSG00000037370	ectonucleotide pyrophosphatase/phosphodiesterase 1 [Source:MGI Symbol;Acc:MGI:97370]
ENSMUST00000139575	ENSMUSG00000013033	adhesion G protein-coupled receptor L1 [Source:MGI Symbol;Acc:MGI:1929461]
ENSMUST00000140057	ENSMUSG00000028771	protein tyrosine phosphatase, non-receptor type 12 [Source:MGI Symbol;Acc:MGI:104673]
ENSMUST00000140211	ENSMUSG00000029790	centrosomal protein 41 [Source:MGI Symbol;Acc:MGI:1891414]
ENSMUST00000140545	ENSMUSG00000026411	transmembrane protein 9 [Source:MGI Symbol;Acc:MGI:1913491]
ENSMUST00000140755	ENSMUSG00000037965	zinc finger CCCH type containing 7 A [Source:MGI Symbol;Acc:MGI:2445044]
ENSMUST00000141530	ENSMUSG00000018593	secreted acidic cysteine rich glycoprotein [Source:MGI Symbol;Acc:MGI:98373]
ENSMUST00000141853	ENSMUSG00000024277	microtubule-associated protein, RP/EB family, member 2 [Source:MGI Symbol;Acc:MGI:106271]
ENSMUST00000142045	ENSMUSG00000028292	arginyl-tRNA synthetase 2, mitochondrial [Source:MGI Symbol;Acc:MGI:1923596]
ENSMUST00000142534	ENSMUSG00000034055	phosphorylase kinase alpha 1 [Source:MGI Symbol;Acc:MGI:97576]
ENSMUST00000143051	ENSMUSG00000090100	tau tubulin kinase 2 [Source:MGI Symbol;Acc:MGI:2155779]
ENSMUST00000145823	ENSMUSG00000040712	calmodulin binding transcription activator 2 [Source:MGI Symbol;Acc:MGI:2135957]
ENSMUST00000145967	ENSMUSG00000027195	hydroxysteroid (17-beta) dehydrogenase 12 [Source:MGI Symbol;Acc:MGI:1926967]
ENSMUST00000147653	ENSMUSG00000085456	predicted gene 15398 [Source:MGI Symbol;Acc:MGI:3705254]
ENSMUST00000147730	ENSMUSG00000028680	polo like kinase 3 [Source:MGI Symbol;Acc:MGI:109604]
ENSMUST00000149349	ENSMUSG00000003123	lipase, hormone sensitive [Source:MGI Symbol;Acc:MGI:96790]
ENSMUST00000156546	ENSMUSG00000035891	ceramide kinase [Source:MGI Symbol;Acc:MGI:2386052]
ENSMUST00000167338	ENSMUSG00000030101	sulfatase modifying factor 1 [Source:MGI Symbol;Acc:MGI:1889844]
ENSMUST00000169558	ENSMUSG00000059475	zinc finger protein 426 [Source:MGI Symbol;Acc:MGI:1920248]
ENSMUST00000174422	ENSMUSG00000004591	protein kinase N2 [Source:MGI Symbol;Acc:MGI:109211]
ENSMUST00000174570	ENSMUSG00000046408	RIKEN cDNA 1700067K01 gene [Source:MGI Symbol;Acc:MGI:1920703]
ENSMUST00000174683	ENSMUSG00000038518	jumonji, AT rich interactive domain 2 [Source:MGI Symbol;Acc:MGI:104813]
ENSMUST00000183618	ENSMUSG00000098387	PET117 homolog [Source:MGI Symbol;Acc:MGI:5295678]
ENSMUST00000187814	ENSMUSG00000034157	CLOCK interacting protein, circadian [Source:MGI Symbol;Acc:MGI:1919185]
ENSMUST00000190115	ENSMUSG00000030556	leucine rich repeat containing 28 [Source:MGI Symbol;Acc:MGI:1915689]
ENSMUST00000194415	ENSMUSG00000004880	lamin B receptor [Source:MGI Symbol;Acc:MGI:2138281]
ENSMUST00000194478	ENSMUSG00000028559	oxysterol binding protein-like 9 [Source:MGI Symbol;Acc:MGI:1923784]
ENSMUST00000195008	ENSMUSG00000039286	fibronectin type III domain containing 3B [Source:MGI Symbol;Acc:MGI:1919257]
ENSMUST00000196141	ENSMUSG00000051278	zinc finger, GRF-type containing 1 [Source:MGI Symbol;Acc:MGI:1918893]
ENSMUST00000199420	ENSMUSG00000068823	cold shock domain containing E1, RNA binding [Source:MGI Symbol;Acc:MGI:92356]
ENSMUST00000200170	NA	NA
ENSMUST00000203162	ENSMUSG00000033082	C-type lectin domain family 1, member a [Source:MGI Symbol;Acc:MGI:2444151]
ENSMUST00000204145	ENSMUSG00000030231	pleckstrin homology domain containing, family A member 5 [Source:MGI Symbol;Acc:MGI:1923802]
ENSMUST00000208557	ENSMUSG00000031024	DENN domain containing 2B [Source:MGI Symbol;Acc:MGI:108517]
ENSMUST00000209422	ENSMUSG00000033355	receptor transporter protein 4 [Source:MGI Symbol;Acc:MGI:1915025]
ENSMUST00000209852	ENSMUSG00000025521	transmembrane protein 192 [Source:MGI Symbol;Acc:MGI:1920317]
ENSMUST00000213114	ENSMUSG00000032193	low density lipoprotein receptor [Source:MGI Symbol;Acc:MGI:96765]
ENSMUST00000214331	ENSMUSG00000004100	peter pan homolog [Source:MGI Symbol;Acc:MGI:2178445]
ENSMUST00000218874	ENSMUSG00000015143	actinin, alpha 1 [Source:MGI Symbol;Acc:MGI:2137706]
ENSMUST00000219381	ENSMUSG00000074781	ubiquitin-conjugating enzyme E2N [Source:MGI Symbol;Acc:MGI:1934835]
ENSMUST00000219514	ENSMUSG00000043259	family with sequence similarity 13, member C [Source:MGI Symbol;Acc:MGI:1918971]
ENSMUST00000219721	ENSMUSG00000005682	PAN2 poly(A) specific ribonuclease subunit [Source:MGI Symbol;Acc:MGI:1918984]
ENSMUST00000222298	ENSMUSG00000042700	signal-induced proliferation-associated 1 like 1 [Source:MGI Symbol;Acc:MGI:2443679]
